# Supplementary material for: A Quantitative Exploration of Australian Dog Breeders’ Breeding Goals, Puppy Rearing Practices and Approaches to Socialisation
Source: Animals (Basel). 2025 Aug 6;15(15):2302. doi: 10.3390/ani15152302 (PMC12345502; doi:10.3390/ani15152302)
Supplement: Supplementary file 1 [file animals-15-02302-s001.zip]

Archive with 1 entries (1 files):
- animals-3768381-supplementary.pdf
